# Supplementary material for: Mineralization Profile of Annexin A6-Harbouring Proteoliposomes: Shedding Light on the Role of Annexin A6 on Matrix Vesicle-Mediated Mineralization
Source: Int J Mol Sci. 2022 Aug 11;23(16):8945. doi: 10.3390/ijms23168945 (PMC9409191; doi:10.3390/ijms23168945)
Supplement: Supplementary file 1 [file ijms-23-08945-s001.zip]

Archive with 1 entries (1 files):
- ijms-1792755-supplementary.pdf
